# Supplementary material for: Personalized cancer avatars for patients with thymic malignancies: A pilot study with circulating tumor cell‐derived organoids
Source: Thorac Cancer. 2023 Jul 20;14(25):2591–600. doi: 10.1111/1759-7714.15039 (PMC10481139; doi:10.1111/1759-7714.15039)
Supplement: Supplementary file 1 — Table S1. [file TCA-14-2591-s001.xlsx]

## Sheet: 工作表1
	Patient number	Sex	Age	Pathology	Stage	Blood draw number	Anti-cancer medications in previous 3 months	Anti-cancer medications in following 3 months after blood draw	Drug sensitivity test result	Retrospective tumor response	Prospective tumor response	Retrospective comparison	Prospective comparison
1	1	F	42	Thymoma	4	1	Nil.	fluorouracil, carboplatin	fluorouracil 30.9%; carboplatin 41.6%; everolimus 100%; gemcitabine 5.6%; ifosfamide 100%; lenvatinib 100%; paclitaxel 84.5%; pemetrexed 92.2%; sunitinib 100%; vinorelbine 53.0%	N/A	N/A	N/A	N/A
2	2	F	60	Poorly differentiated non-small cell carcinoma in combination with a small cell carcinoma	4	1	carboplatin, doxorubicin, cyclophosphamide	carboplatin, doxorubicin, cyclophosphamide	carboplatin 40.4%; doxorubicin 14.5%; etoposide 31.6%; gemcitabine 15.5%; irinotecan 39.3%; paclitaxel 27.1%; pemetrexed 37.1%; sorafenib 55.6%	SD	SD	E+C+	E+C+
3		F	61		4	2	lenvatinib	lenvatinib	Failed expansion	N/A	N/A	N/A	N/A
4	3	F	60	Thymoma	3	1	Nil.	Nil.	Failed expansion	N/A	N/A	N/A	N/A
5	4	F	61	Squamous cell carcinoma	4	1	N/A	N/A	fluorouracil 30.5%; cisplatin 89.2%; doxorubicin 4.9%; etoposide 55.5%; gemcitabine 18.4%; ifosfamide 66.7%; paclitaxel 37.3%; pemetrexed 53.9%; trastuzumab 99.3%' trastuzumab emtansine (TDM1) 61.2%	N/A	N/A	N/A	N/A
6	5	F	39	Squamous cell carcinoma	4	1	cisplatin, etoposide and ifosfamide	cisplatin, doxorubicin, cyclophosphamide	carboplatin 71%; cisplatin 89%; doxorubicin 44%; paclitaxel 66%; pemetrexed 71%; sorafenib 56%; sunitinib 71%	PD	PR	E-C-	E+C+
7					4	2	eribulin	eribulin	palbociclib 56%; eribulin 15%; olaparib 71%; fluorouracil 34%; irinotecan 44%; gemcitabine 8.3%	SD	SD	E+C+	E+C+
8	6	F	38	Squamous cell carcinoma	4	1	cisplatin, nab-paclitaxel, systemic cell therapy DC+AT	Nil.	fluorouracil 70.8%; cisplatin 44.2; curcumin 26.8%; olaparib 60.4%; paclitaxel 52.8%; sorafenib 34.2%; sunitinib 28.4%; vinorelbine 61.4%	CR	N/A	E+C+	N/A
9					4	2	Nil.	Nil.	Failed expansion	N/A	N/A	N/A	N/A
10					4	3	Nil.	nab-paclitaxel+ cisplatin+ Anti-PD1	arginine deiminase 100.0%; cisplatin 13.5%; cyclophosphamide 49.3%; dabrafenib 76.9%; doxorubicin 32.2%; etoposide 100.0%; everolimus 59.8%; ifosfamide 26.7%; larotrectinib 100.0%; lenvatinib 100.0%; olaparib 100.0%; paclitaxel 82.5%; palbociclib 99.5%; sorafenib 68.6%; sunitinib 34.4%; vincristine 56.7%	PD	PR	unmatched	E+C+
11	7	F	42	Mucinous adenocarcinoma	4	1	Nil.	N/A	afatinib 59.9%; capecitabine 79.7%; crizotinib 43.1%; everolimus 30.8%; gemcitabine 21.1%; imatinib 45.9%; olaparib 77.6%; pemetrexed 2.1%; sorafenib 13.4%; sunitinib 59.5%	N/A	N/A	N/A	N/A
12	8	M	37	Squamous cell carcinoma	4	1	gemcitabine	cisplatin, etoposide	fluorouracil 98%; cisplatin 58.9%; etoposide 3.9%; gemcitabine 16.4%; ifosfamide 42.8%	PD	PD	E-C-	E+C-
13	9	M	55	Adenocarcinoma	4	1	Nil.	Nil.	vinorelbine 46.6%; olaparib 89.0%; cisplatin 0.32%; fluorouracil 92.7%; epigallocatechin gallate 112.7%; paclitaxel 107.2%	PD	PD	N/A	N/A
14	10	M	40	Poorly differentiated carcinoma	4	1	Nil.	Nil.	carboplatin 10.7%; metformin 48.8%; olaparib 10.8%; simvastain 0.3%; tegafur 94.6%; vinorelbine 79.6%	PD	PD	N/A	N/A
15					4	2	immunotherapy HITV in Japan	olaparib	ascorbate 4.1%; carboplatin 13.9%; cyclophosphamide 67.2%; eribulin mesylate 71.1%; olaparib 80.8%	PD	PD	unmatched	E-C-
16					4	3	bevacizumab+ carboplatin+ doxorubicin	bevacizumab+ carboplatin+ doxorubicin	fluorouracil 31.7%; cabozantinib 37.1%; cisplatin 7.0%; etoposide 54.7%; gemcitabine 1.7%; ifosfamide 45.3%; lenvatinib 40.7%; pemetrexed 22.9%; sunitinib 35.7%; vincristine 32.2%	PR	PR	unmatched	unmatched
17					4	4	gemcitabine	gemcitabine, sorafenib	trastuzumab emtansine 100.0%; afatinib 64.2%; alectinib 46.8%; alisertib 84.0%; bicalutamide 100.0%; cabozantinib 48.6%; celecoxib 73.5%; ceritinib 1.5%; cobimetinib 27.9%; crizotinib 43.3%; dabrafenib 28.1; dasatinib 30.4%; erlotinib 32.2%; everolimus 15.8%; enzalutamide 40.4%; erdafitinib 2.1%; fulvestrant 51.2%; imatinib 4.5%; lapatinib 56.1%; larotrectinib 64.0%; lenvatinib 26.9%; letrozole 4…	PD	PD	unmatched	E+C-
18					4	5	sorefanib	carboplatin+ Lipodox	Failed expansion	N/A	N/A	N/A	N/A
19					4	6	carboplatin+ Lipodox	Nil.	fluorouracil 47.8%; bicalutamide 85.6%; carboplatin 84.2%; docetaxel 50.2%; doxorubicin 1.1%; enzalutamide 79.8%; etoposide 100.0%; everolimus 5.3%; lapatinib 88.9%; mitomycin C 5.1%; paclitaxel 61.8%; palbociclib 23.5%; pemetrexed 86.9%; sorafenib 91.8%; thalidomide 15.7%; vinorelbine 20.1%	SD	PD	E+C+	N/A
20	11	M	53	Squamous cell carcinoma	3	1	carboplatin, paclitaxel	carboplatin, paclitaxel	Failed expansion	SD	SD	N/A	N/A
21	12	M	26	Thymoma	4	1	Nil.	gemcitabine	fluorouracil 26.3; carboplatin 37.3%; cisplatin75.2%; doxorubicin 14.5%; etoposide 67.0%; everolimus 57.8%; gemcitabine 8.1%; ifosfamide 73.1%; paclitaxel 63.4%; pemetrexed 79.1%	N/A	SD	N/A	E+C+
			47.2308
	E+	E-
C+	9	0
C-	2	3
